# Supplementary material for: A lncRNA fine tunes the dynamics of a cell state transition involving Lin28, let-7 and de novo DNA methylation
Source: eLife. 2017 Aug 18;6:e23468. doi: 10.7554/eLife.23468 (PMC5562443; doi:10.7554/eLife.23468)
Supplement: Figure 1—source data 1. — DOI: http://dx.doi.org/10.7554/eLife.23468.003 [file elife-23468-fig1-data1.xlsx]

## Sheet: Sheet1
Figure 1 - Source Data 1: genes analysed as shown in Figure 1A.
	X-axis	Y-axis
linc1471	-0.137363	0.227273
linc1623	-0.0714286	0.166667
Stat3	-0.401099	0.159091
linc1552	-0.00549451	0.166667
Esrrb	-0.142857	0.143939
linc1434	-0.0824176	0.128788
Eed	-0.0769231	0.0909091
Klf4	-0.043956	0.121212
Sox2	-0.00549451	0.121212
linc1418	-0.203297	0.106061
linc1456	-0.00549451	0.106061
linc1604	-0.10989	0.106061
linc1390	-0.0879121	0.0833333
Pou5f1	-0.137363	-0.128788
linc1242	-0.0274725	0.0833333
linc1470	-0.021978	0.0833333
Cnot3	0.0274725	0.0681818
linc1626	-0.208791	0.0681818
Setdb1	-0.0714286	0.0454545
linc1313	-0.0879121	0.0757576
linc1609	-0.010989	0.0757576
linc1296	0.0384615	0.0530303
linc1361	0	0.0681818
Klf2	-0.0164835	0.0606061
linc1617	-0.010989	0.0454545
linc1526	-0.010989	0.0606061
linc1588	0	0.0606061
linc1354	-0.153846	-0.106061
linc1245	-0.0824176	0
linc1612	-0.032967	0.0530303
linc1400	-0.021978	0.0530303
linc1633	-0.00549451	0.0530303
linc1388	0	0.0530303
linc1391	0.0164835	0.0530303
linc1262	-0.0494505	0.0454545
linc1555	-0.043956	-0.0227273
linc1256	-0.0384615	-0.0454545
linc1327	0	-0.0454545
linc1356	-0.010989	0.00757576
linc1595	-0.010989	0.030303
linc1537	-0.00549451	0.0454545
linc1349	0	0.0378788
linc1253	-0.021978	0.0151515
Sall4	-0.00549451	-0.0454545
linc1634	0.0164835	0.0227273
linc1610	-0.0384615	-0.0378788
linc1613	-0.0494505	0.0227273
linc1338	-0.0384615	-0.0151515
linc1635	-0.021978	-0.0227273
linc1307	-0.021978	0.0151515
linc1505	-0.021978	0.00757576
linc1239	-0.010989	0.030303
linc1293	-0.00549451	0.030303
linc1421	-0.00549451	0.030303
linc1368	0	0.030303
linc1483	0	0.030303
linc1517	0	0.030303
linc1562	0	0.0227273
linc1615	0	0.030303
linc1622	-0.0604396	0.0151515
Cbx1	-0.0274725	0.0227273
Thap11	-0.0274725	0.0227273
Carm1	-0.021978	0.00757576
linc1230	-0.00549451	-0.0681818
linc1304	-0.010989	0.0227273
Jarid1c	0	0.0151515
linc1393	0.0164835	-0.128788
linc1621	0.032967	-0.0530303
linc1386	0	0.0227273
linc1536	0.00549451	0.0151515
linc1559	0.0604396	-0.143939
linc1627	0.00549451	0.0227273
linc1607	-0.0769231	0.0151515
linc1290	-0.0659341	-0.030303
Iws1	-0.0549451	-0.128788
linc1346	-0.032967	0.00757576
linc1419	-0.0274725	0.00757576
Jarid2	-0.0164835	0.00757576
P400	0.230769	-0.234848
linc1235	-0.0164835	0.0151515
linc1260	-0.010989	0.0151515
linc1315	-0.0164835	-0.00757576
KLF5	0	-0.0530303
linc1557	0.010989	-0.0984848
linc1261	-0.00549451	0
linc1281	0.0879121	-0.136364
linc1465	-0.00549451	0.0151515
linc1510	0	-0.0151515
linc1563	-0.00549451	-0.0606061
linc1624	-0.00549451	0.0151515
linc1632	-0.00549451	0
Paf1	0.0164835	-0.030303
linc1547	0.0714286	0
linc1312	-0.0384615	-0.0757576
linc1244	-0.032967	0.00757576
linc1282	-0.0164835	-0.0227273
linc1389	-0.0164835	0
linc1614	-0.010989	-0.0151515
Zfp42	-0.010989	0.00757576
Setd8	-0.010989	0
Cbx3	0.0659341	0
DNMT3L	-0.00549451	0.00757576
linc1477	0	0.00757576
linc1558	0	-0.0151515
Chd1	0.126374	-0.128788
Ezh2	0	-0.0151515
DNMT1	0.0659341	0
Yeats4	0.0659341	-0.113636
Ehmt2	0	0.00757576
Suz12	0	0
linc1270	0.0659341	-0.0833333
linc1359	0.00549451	0.00757576
linc1369	0	-0.00757576
linc1405	0.0494505	-0.0833333
linc1412	0	0
linc1435	0	-0.0227273
linc1448	0.0164835	-0.113636
linc1454	0.00549451	-0.00757576
linc1468	0.00549451	0.00757576
linc1490	0.00549451	0
linc1540	0.010989	-0.121212
linc1581	0	-0.0151515
linc1582	0	0.00757576
linc1600	0	0
linc1602	0	-0.0984848
linc1603	0.0274725	-0.0757576
linc1608	0	0.00757576
linc1618	0	0.00757576
linc1252	-0.0549451	-0.0151515
Nanog	-0.0164835	0
linc1427	-0.010989	-0.295455
linc1524	-0.0164835	-0.0530303
Tcea3	-0.010989	0
Suv39h2	-0.010989	-0.0378788
linc1331	-0.00549451	-0.0378788
linc1428	-0.010989	0
linc1473	-0.010989	-0.00757576
linc1611	-0.010989	0
Tcl1	-0.00549451	0
Dppa4	0	-0.0606061
linc1283	0.00549451	-0.0833333
linc1316	-0.00549451	-0.0833333
linc1335	-0.00549451	-0.121212
linc1422	-0.00549451	0
MycN	0.0494505	-0.00757576
Ring1	0	-0.0151515
Ruvbl2	0	-0.0227273
Trp53	0	0
Ruvbl1	0	-0.166667
Rbbp5	0.00549451	-0.0151515
linc1251	0	0
linc1257	0	0
linc1259	0.0384615	-0.0909091
linc1267	0.010989	-0.0681818
linc1274	0	0
linc1289	0	0
linc1300	0.043956	-0.00757576
linc1317	0	0
linc1328	0	0
linc1337	0	0
linc1347	0.00549451	-0.0606061
linc1366	0	-0.0151515
linc1382	0	-0.0606061
linc1385	0.0164835	-0.0833333
linc1406	0	0
linc1410	0.010989	-0.113636
linc1411	0.00549451	-0.121212
linc1413	0	0
linc1425	0.0164835	-0.106061
linc1450	0	-0.0530303
linc1457	0	-0.0378788
linc1463	0.010989	-0.0984848
linc1484	0	0
linc1503	0	-0.0454545
linc1506	0	0
linc1543	0.00549451	0
linc1572	0	-0.0681818
linc1589	0	0
linc1592	0	0
linc1596	0	0
linc1598	0	0
linc1599	0.00549451	-0.0454545
linc1601	0	-0.106061
linc1616	0.021978	-0.0984848
linc1629	0	-0.0227273
linc1630	0	0
linc1631	0	-0.0454545
