# Supplementary material for: A lncRNA fine tunes the dynamics of a cell state transition involving Lin28, let-7 and de novo DNA methylation
Source: eLife. 2017 Aug 18;6:e23468. doi: 10.7554/eLife.23468 (PMC5562443; doi:10.7554/eLife.23468)
Supplement: Figure 1—source data 2. — The genomic coordinates are based on mouse GRCm38/mm10 assembly. DOI: http://dx.doi.org/10.7554/eLife.23468.004 [file elife-23468-fig1-data2.xlsx]

## Sheet: Sheet1
gene_name	Chr.	strand	start_position	end_position	2i (RPKM)	16h (RPKM)	25h High (RPKM)	25h Low (RPKM)
2700089E24Rik	chr6	+	133105238	133110899	291.808	435.539	308.654	565.696
linc794	chr8	-	65027440	65037336	2355.12	2475.38	3178.66	1936.79
D930016D06Rik	chr5	+	104525735	104554211	216.252	183.353	169.976	180.166
linc875	chrX	-	95960469	95967491	67.5634	146.143	77.5747	154.484
B230206L02Rik	chr11	+	94133485	94155776	133.683	52.2968	68.7237	25.5018
C430049B03Rik	chrX	-	53055046	53057190	24.4031	28.0444	32.4572	24.7573
Gas5	chr1	+	161034422	161038539	2719.17	2045.15	1877.24	2257.48
Gm9895	chr19	+	29067300	29069503	158.207	135.59	174.361	99.7478
linc207	chr13	+	62255382	62276691	375.644	312.009	364.754	253.893
linc705	chr6	+	125432582	125458955	452.118	81.2964	102.589	4.5049
D7Ertd715e	chr7	-	59307924	59975759	157.007	253.773	226.155	270.237
linc242	chr13	-	97455802	97482628	79.5898	150.182	109.886	146.005
4833417C18Rik	chr11	+	95858865	95861044	99.9184	106.741	173.867	116.666
2810410L24Rik	chr11	-	120185400	120189852	23.0016	16.9681	8.3092	4.3879
Gm12059	chr11	+	23067998	23075574	18.4051	4.5129	11.2198	4.8903
D630045M09Rik	chr13	-	73344664	73347384	923.629	1379.73	1808.25	595.953
